# Supplementary material for: Measuring Artificial Sweeteners Toxicity Using a Bioluminescent Bacterial Panel
Source: Molecules. 2018 Sep 25;23(10):2454. doi: 10.3390/molecules23102454 (PMC6222326; doi:10.3390/molecules23102454)
Supplement: Supplementary file 1 [file molecules-23-02454-s001.zip]

Archive with 1 entries (1 files):
- molecules-346630-SI.docx
